# Supplementary material for: The Dynamics of β-Amyloid Proteoforms Accumulation in the Brain of a 5xFAD Mouse Model of Alzheimer’s Disease
Source: Int J Mol Sci. 2021 Dec 21;23(1):27. doi: 10.3390/ijms23010027 (PMC8745018; doi:10.3390/ijms23010027)
Supplement: Supplementary file 1 [file ijms-23-00027-s001.zip]

Archive with 5 entries (5 files):
- ! Suppl_files_ijms-1493189_rev2_16Dec.pdf
- Suppl_TableS2C.xlsx
- Suppl_TableS2H.xlsx
- Suppl_TableS2N.xlsx
- Suppl_TableS3.xlsx
