# Supplementary material for: The Dynamics of β-Amyloid Proteoforms Accumulation in the Brain of a 5xFAD Mouse Model of Alzheimer’s Disease
Source: Int J Mol Sci. 2021 Dec 21;23(1):27. doi: 10.3390/ijms23010027 (PMC8745018; doi:10.3390/ijms23010027)
Supplement: Supplementary file 1 [file ijms-23-00027-s001.zip › Suppl_TableS2C.xlsx]

## Sheet: Sheet1
				C-terminal variability depending on mouse age
Changes in the average input of the intensity of peptides ending at each position of the sequence (indicated at the top of the columns) to the total intensity of the Aβ C-terminal peptides depending on mouse age are shown.
5xFAD mice HUMAN and MOUSE Amyloid-beta C-terminus
	29	30	31	32	33	34	35	36	37	38	39	40	41	42	43
mouse age, months	G	A	I	I	G	L	M	V	G	G	V	V	I	A	T
2	0	0	0	0	0	0	0	0	0	0	0	0	0.491444	99.5086	0
3	0.0865016	0	0	0	0	0	0	0	0	0	0	1.22497	0.0664418	97.4745	1.14762
4	0.257521	0.0343076	0	0	0	0	0	0	0	0	0	1.51333	0.669493	97.5254	0
7	0.247289	0.446487	0	0	0	0	0	0	0	0	0	2.70404	0.407681	95.958	0.2365
8	0.767906	0.454939	0	0	0	0	0	0	0	0	0	4.87952	0.311548	92.9675	0.61854
10	0.387337	2.04773	0	0	0	0	0	0	0	0	0	1.63823	1.44484	94.4819	0
12	0.629851	2.9442	0	0	0	0	0	0	0	0	0	2.55964	1.40231	91.2807	1.18335
14	0.73991	2.01571	0	0	0	0	0	0	0	0	0	2.8684	1.49525	91.4451	1.43562
16	0.503724	0.816252	0	0	0	0	0	0	0	0	0	4.2603	0.539072	93.3344	0.546272
17	0.349136	0.129667	0.00517318	0	0.359928	0.0142593	0	0	0.282018	0.915204	0.330549	8.76187	0.282526	88.3148	0.254864
18	0.540789	0.284519	0.000938405	0	0.610476	0.069533	0.0700004	0.00588092	0.327985	0.732587	0.34949	7.43756	0.322005	89.0539	0.194333
23	0.534521	0.337383	0.00340423	0	0.541223	0.00639032	0	0.00238004	0.160392	0.622957	0.223158	5.17327	0.081442	92.1886	0.124879
total	0.409866	0.960682	0.000599253	0	0.0952089	0.00480218	0.00355934	0.000500728	0.0446096	0.136579	0.05349	3.1309	0.673913	93.9111	0.574172
st dev	0.316304	1.73492	0.0026295	0	0.240299	0.0278555	0.0273398	0.00274832	0.190871	0.482966	0.230951	3.2138	1.65001	4.68129	1.26743
