# Supplementary material for: The Dynamics of β-Amyloid Proteoforms Accumulation in the Brain of a 5xFAD Mouse Model of Alzheimer’s Disease
Source: Int J Mol Sci. 2021 Dec 21;23(1):27. doi: 10.3390/ijms23010027 (PMC8745018; doi:10.3390/ijms23010027)
Supplement: Supplementary file 1 [file ijms-23-00027-s001.zip › Suppl_TableS2H.xlsx]

## Sheet: Sheet1
Comparison of human Aβ terminal variability between the human AD and 5xFAD mouse brain samples
Comparison of the average input of the intensities of peptides starting for N terminus / ending for C-terminus at each position of the sequence (indicated at the top of the columns) to the total intensity of the human Aβ terminal peptides in human and 5xFAD mouse brain samples. Only mice over 6 months of age were selected for a more proper comparison.
Human brain sample Amyloid-beta N-terminus
	-1	1	2	3	4	5	6	7	8	9	10	11	12	13	14	15	16
	M	D	A	E	F	R	H	D	S	G	Y	E	V	H	H	Q	K
Average Input		36.5967	6.76321	23.8132	18.3303	6.24275	0.886531	1.06718	2.82452	2.71826	0.715754						0.0416089
st dev		18.1838	6.96397	7.00224	17.8783	7.95538	1.04188	1.80633	3.14644	3.2212	0.736113						0.0813271
5xFAD mice (>6m old) brain samples Amyloid-beta N-terminus
	-1	1	2	3	4	5	6	7	8	9	10	11	12	13	14	15	16
	L	D	A	E	F	R	H	D	S	G	Y	E	V	H	H	Q	K
Average Input		76.1961	3.82678	7.47988	1.91085	2.25833	0.841279	0.301484	2.93294	3.85241	0.128745	0.258193	0.00364583	0.00931647
st dev		14.9531	3.21184	7.0242	2.46181	4.06339	1.03894	0.662732	4.44727	6.09637	0.279817	0.585721	0.0138895	0.0325674
p-value		7.1315e-07	0.2176	1.1292e-06	3.7311e-05	0.2494	0.4733	0.2779	0.274	0.2885	0.0021	0.0411	0.0846	0.1074
Human brain sample Amyloid-beta C-terminus
	29	30	31	32	33	34	35	36	37	38	39	40	41	42	43
	G	A	I	I	G	L	M	V	G	G	V	V	I	A	T
Average Input	0.167515	0.0185216					0.025256		0.0216555	0.0208796	0.00515115	1.69129	0.0261708	96.2126	1.81098
st dev	0.306931	0.0378651					0.0671687		0.0701919	0.0752825	0.0185727	1.87535	0.0838299	3.39948	2.29165
5xFAD mice (>6m old) brain samples Amyloid-beta C-terminus
	29	30	31	32	33	34	35	36	37	38	39	40	41	42	43
	G	A	I	I	G	L	M	V	G	G	V	V	I	A	T
Average Input	0.522159	1.28663	0.000803544		0.127666	0.00643929	0.00477276	0.000671431	0.0598174	0.18314	0.0717252	3.90674	0.805298	92.4629	0.561254
st dev	0.273324	1.90585	0.00302626		0.271379	0.0321841	0.0316589	0.00317346	0.219567	0.553081	0.265719	3.3273	1.86101	4.46152	1.09633
p-value									0.30234	0.257702	0.430772	0.0058	0.000534169	0.0042	0.136273
