# Supplementary material for: The Dynamics of β-Amyloid Proteoforms Accumulation in the Brain of a 5xFAD Mouse Model of Alzheimer’s Disease
Source: Int J Mol Sci. 2021 Dec 21;23(1):27. doi: 10.3390/ijms23010027 (PMC8745018; doi:10.3390/ijms23010027)
Supplement: Supplementary file 1 [file ijms-23-00027-s001.zip › Suppl_TableS2N.xlsx]

## Sheet: Sheet1
N-terminal variability depending on mouse age
Changes in the average input of the intensity of peptides starting at each position of the sequence (indicated at the top of the columns) to the total intensity of the Ab terminal peptides depending on mouse age are shown.
5xFAD mice HUMAN Amyloid-beta N-terminus
	-1	1	2	3	4	5	6	7	8	9	10	11	12	13	14	15	16
mouse age, months	L	D	A	E	F	R	H	D	S	G	Y	E	V	H	H	Q	K
2		79.7376	0	0.262398	0	0	0	0	0	0	0	0	0	0
3		95.8768	0	0.0587528	0.0795594	1.20186	0.754027	0	0	2.02903	0	0	0	0
4		96.3072	0.606117	0.953623	1.59146	0.541624	0	0	0	0	0	0	0	0
7		88.8627	1.96105	3.37523	0.215793	1.23283	0.27842	0	1.3943	2.67969	0	0	0	0
8		78.915	4.02102	6.82796	4.02897	1.83396	0.402959	0	1.60332	2.36684	0	0	0	0
10		75.5703	3.88507	4.45768	2.33044	2.1997	0.491033	0	4.03974	6.8367	0.189293	0	0	0
12		66.5317	3.91717	11.2096	2.92941	5.6986	1.19339	0.0180386	3.56338	4.65718	0.281593	0	0	0
14		65.4428	4.07815	10.8012	2.33731	3.19728	2.39868	0.066047	5.41599	5.96273	0.299795	0	0	0
16		73.7933	4.1651	4.0361	0.584093	0.781685	0.996723	0.0558495	6.60439	8.83909	0.143643	0	0	0
17		84.5638	2.51811	7.37617	1.17247	0.632803	0.23517	1.23374	0.75312	0.0158495	0.0148247	1.42751	0.00562554	0.0507874
18		85.3601	3.85124	6.57782	0.986865	0.0582501	0.237303	1.15624	0.649906	0.0289703	0.00861523	1.08218	0.00255828	0
23		77.192	5.94421	10.6233	1.74957	0.932091	0.768576	1.07948	0.763611	0.0757115	0.0264809	0.766286	0.027173	0.0515125
total		79.8466	2.87442	5.64074	1.51546	1.8655	0.729636	0.224835	2.18727	3.14811	0.0960131	0.192551	0.00271893	0.00694787
st dev		19.0215	3.21989	6.83518	2.27056	3.65777	1.05196	0.585794	4.04008	5.7075	0.247477	0.516915	0.012066	0.0283386
5xFAD mice MOUSE Amyloid-beta N-terminus
	-1	1	2	3	4	5	6	7	8	9	10	11	12	13	14	15	16
mouse age, months	M	D	A	E	F	G	H	D	S	G	F	E	V	R	H	Q	K
2	67.7166	32.2834	0	0	0	0	0	0	0	0	0	0	0
3	1.32179	98.6782	0	0	0	0	0	0	0	0	0	0	0
4	0	100	0	0	0	0	0	0	0	0	0	0	0
7	0.555396	98.6308	0.0778546	0.593945	0.0845924	0	0	0	0.057459	0	0	0	0
8	0.633103	97.9196	0.316466	1.0772	0	0	0	0	0.0536006	0	0	0	0
10	0.711179	97.5242	0.160006	1.53843	0.0216323	0	0.044512	0	0	0	0	0	0
12	0.620967	87.1287	1.18992	10.3621	0.13138	0.0424402	0.270054	0	0.244833	0.00457936	0.00504835	0	0
14	0.568432	89.1615	2.59208	6.15106	0.892545	0.0833207	0.321817	0.0034452	0.218232	0	0.00757957	0	0
16	0.31347	91.2277	1.73646	5.42823	0.220953	0.104522	0.512237	0.0100934	0.426867	0	0.0194676	0	0
17	0	82.6722	2.07582	4.71266	0.00684653	0.0227354	0.320393	0	0.217639	0	0	9.97173	0
18	0	83.8839	1.9259	5.48824	0	0	0.0696589	0.0718261	0.157855	0	0	8.40257	0
23	0.184612	83.3491	3.06219	6.92004	0.0447191	0.0438102	0.595527	0.135177	0.526257	0.00235207	0	5.11734	0.018839
total	6.25891	87.1799	1.00737	3.68934	0.123374	0.0247707	0.173446	0.0160841	0.1538	0.000820259	0.00264669	1.36796	0.00159653
st dev	20.4132	19.974	1.45887	5.31488	0.481258	0.0645064	0.329971	0.0601697	0.280742	0.00498398	0.01226	3.27736	0.0122632
p-value human vs mouse	1.0016e-08	4.8819e-07	1.5108e-05	0.0629	3.1245e-06	5.576e-12	4.047e-05	0.0014	3.7153e-07	1.302e-10	0.0019	0.3179	0.0291	0.0114
