# Supplementary material for: The Dynamics of β-Amyloid Proteoforms Accumulation in the Brain of a 5xFAD Mouse Model of Alzheimer’s Disease
Source: Int J Mol Sci. 2021 Dec 21;23(1):27. doi: 10.3390/ijms23010027 (PMC8745018; doi:10.3390/ijms23010027)
Supplement: Supplementary file 1 [file ijms-23-00027-s001.zip › Suppl_TableS3.xlsx]

## Sheet: Sheet1
Distribution of modification levels from mouse age
5xFAD mouse brain
	protein	5xFAD transgene Amyloid	Mouse			Mouse	5xFAD transgene	Mouse	5xFAD transgene	Mouse	5xFAD transgene	Mouse	5xFAD transgene	5xFAD transgene	Mouse
	site	Q15	Q15	N27	M35	M(-1)	E3	E3	E11	E11	Q15	Q15	S8/Y10	T719	T714/719
	modification type	Deamidation (NQ)	Deamidation (NQ)	Deamidation (NQ)	Oxidation (M)	Oxidation (M)	Pyro-glu from E	Pyro-glu from E	Pyro-glu from E	Pyro-glu from E	Pyro-glu from Q	Pyro-glu from Q	Phosphorylation (STY)	Phosphorylation (STY)	Phosphorylation (STY)
mouse age, months
2		0	0	0.0733688	21.5569	0	0.262783	0	0	0	0	0	0
3		0	0	0.0869236	16.567	0	0	0	0	0	0	0	0	0	0.51
4		0	0	16.5996	4.50376		0	0		0			0	100	100
7		0	0	5.16346	7.89544	0	0.219397	0.0153163	0	0	0	0	0	100	50
8		0.130287	0	6.46451	13.718	0	1.51173	0.187949	0	0	0	0	0	0	5.43333
10		0.241522	0	4.86576	13.0419	0	10.2662	7.56025	0	0	0	0	0	100	100
12		1.26222	0	17.7586	11.401	7.29454	9.62711	8.37736	0	0	0	0	0	60	69.6
14		0.286089	0.275848	13.5131	14.2046	3.07134	5.88096	11.282	0	0.275848	0	0	0.00240551	100	66.6667
16		0.582093	0.0253779	9.65355	14.7355	8.20696	10.1909	26.7106	0	0	0	0	0.0153841	63.2378	87.7526
17		0.156692	0.02513	2.5188	8.30801	4.98542	7.08728	3.09641	0.118234	0.10702	0.0993183	0.545757	0.00112412	100	40
18		0.272714	0.0204253	3.42124	7.97574	17.8851	3.88272	8.89652	0.0948998	0.0105331	0.0970841	0.600244	0		0
23		0.878081	0.0156541	0.886548	8.07678	8.63604	6.0638	5.05188	0.177178	0.0128911	0.105945	0.683334	0	100	40
total		0.317474	0.0302029	6.75046	11.832	4.55267	4.58274	5.93153	0.0354829	0.0338576	0.0274861	0.166303	0.00157614	72.3238	50.9057
st dev		0.398822	0.0780927	6.25853	4.7372	5.66847	4.14483	7.74699	0.0636615	0.0820566	0.0471205	0.286507	0.0044098	41.2199	37.701
Modification levels in Human Ad brain
Human Brain
	protein	Human		Human	Human		Human
	site	Q15		N27	M35		E3
	modification type	Deamidation (NQ)		Deamidation (NQ)	Oxidation (M)		Pyro-glu from E
Human AD patient		0.123566		3.46895	14.7947		28.8429
st dev		0.19654		6.42183	18.6741		15.6547
p-value		0.193627		0.01936	0.242034		6.52647e-07
